# Supplementary material for: Integrated Metabolites and Transcriptomics at Different Growth Stages Reveal Polysaccharide and Flavonoid Biosynthesis in Cynomorium songaricum
Source: Int J Mol Sci. 2022 Sep 14;23(18):10675. doi: 10.3390/ijms231810675 (PMC9501575; doi:10.3390/ijms231810675)
Supplement: Supplementary file 1 [file ijms-23-10675-s001.zip]

Archive with 1 entries (1 files):
- ijms-1894179-supplementary.pdf
